# Supplementary material for: HES1, a target of Notch signaling, is elevated in canine osteosarcoma, but reduced in the most aggressive tumors
Source: BMC Vet Res. 2013 Jul 1;9:130. doi: 10.1186/1746-6148-9-130 (PMC3701487; doi:10.1186/1746-6148-9-130)
Supplement: Additional file 1 — Affymetrix Canine 2.0 microarray data processed with PLIER algorithm. Selected Notch signaling pathway genes from Affymetrix Canine 2.0 microarray data including both previously published [35] and unpublished data (normal bone). [file 1746-6148-9-130-S1.xlsx]

## Sheet: NotchTrim021513
Gene Symbol	Probe Set ID	153599.PLIER.plier-mm-Signal	168237.PLIER.plier-mm-Signal	173175.PLIER.plier-mm-Signal	180119.PLIER.plier-mm-Signal	180223.PLIER.plier-mm-Signal	184844.PLIER.plier-mm-Signal	188084.PLIER.plier-mm-Signal	190030.PLIER.plier-mm-Signal	193231.PLIER.plier-mm-Signal	204714.PLIER.plier-mm-Signal	208513.PLIER.plier-mm-Signal	208756.PLIER.plier-mm-Signal	208911.PLIER.plier-mm-Signal	212759.PLIER.plier-mm-Signal	223986.PLIER.plier-mm-Signal	N1.PLIER.plier-mm-Signal	N10.PLIER.plier-mm-Signal	N2.PLIER.plier-mm-Signal	N3.PLIER.plier-mm-Signal	N4.PLIER.plier-mm-Signal	N5.PLIER.plier-mm-Signal	N8.PLIER.plier-mm-Signal	N9.PLIER.plier-mm-Signal	153599.Log2	173175.Log2	184844.Log2	204714.Log2	208756.Log2	208911.Log2	212759.Log2	223986.Log2	168237.Log2	180119.Log2	180223.Log2	188084.Log2	190030.Log2	193231.Log2	208513.Log2	N1.Log2	N10.Log2	N2.Log2	N3.Log2	N4.Log2	N5.Log2	N8.Log2	N9.Log2	A) Normal - Tumor	B) Normal-Good
RUNX2_1	Cfa.16244.1.S1_s_at	224.862	226.957	491.195	339.158	126.062	872.551	202.674	360.633	543.614	156.279	686.193	250.162	184.66	454.494	480.647	60.5419	45.8521	23.2665	36.1052	31.5023	95.6478	37.0811	40.9905	7.81289	8.94015	9.76909	7.28798	7.96672	7.52873	8.82812	8.90883	7.82628	8.40581	6.97799	7.66302	8.49439	9.08644	9.42247	5.91986	5.51892	4.54018	5.17414	4.97738	6.57966	5.21261	5.35722	-2.91793	-2.85806
IGF1R_1	CfaAffx.16980.1.S1_at	52.1096	54.4359	59.0436	32.3536	46.6566	27.3726	43.5123	40.1853	39.4849	22.646	80.2321	47.5672	28.6228	41.8243	86.1692	9.64492	15.867	17.2618	19.0772	15.1117	14.7177	10.6688	18.0742	5.70348	5.88371	4.77466	4.50119	5.5719	4.83909	5.38627	6.4291	5.76649	5.01585	5.54401	5.44335	5.3286	5.30323	6.32611	3.26977	3.98796	4.10951	4.25378	3.9176	3.87948	3.41533	4.17586	-1.57831	-1.65636
ADAM10	CfaAffx.25351.1.S1_at	169.927	297.485	364.933	192.804	146.09	164.027	181.741	208.049	274.214	197.908	136.061	276.866	261.505	191.273	211.549	125.041	70.2799	64.7626	70.2449	62.2971	101.956	65.4789	81.2882	7.40877	8.51149	7.35779	7.62869	8.11304	8.03069	7.57949	7.72485	8.21667	7.59099	7.19072	7.50574	7.70078	8.09916	7.08811	6.96625	6.13504	6.01709	6.13432	5.96109	6.6718	6.03296	6.34497	-1.43352	-1.34451
TGFBR1_1	CfaAffx.4663.1.S1_at	150.014	142.586	95.2612	182.006	51.8355	104.431	170.287	225.967	151.921	70.3878	93.6001	133.565	97.8744	68.2663	134.789	14.1156	12.0704	10.4174	18.3221	6.08158	30.7563	6.15612	19.2966	7.22896	6.57382	6.70641	6.13725	7.06139	6.61286	6.0931	7.07455	7.15569	7.50785	5.69587	7.41183	7.81997	7.24718	6.54844	3.81921	3.5934	3.38092	4.19551	2.60445	4.94281	2.62202	4.27028	-3.17977	-3.37668
PPARG	CfaAffx.8402.1.S1_s_at	167.492	72.6615	31.6443	166.106	42.9059	195.481	77.9039	58.6227	290.666	322.8	25.4739	61.7665	139.073	108.579	52.6569	335.299	483.162	427.318	1004.59	263.579	724.856	610.965	795.447	7.38795	4.98388	7.61088	8.3345	5.94875	7.1197	6.7626	5.71855	6.18312	7.37596	5.42311	6.28362	5.87339	8.18322	4.67095	8.3893	8.91636	8.73917	9.97239	8.04209	9.50155	9.25495	9.63562	2.53242	2.77166
PSEN2_1	Cfa.9548.1.A1_at	12.4562	44.1541	24.1695	63.493	45.8157	36.5735	26.7662	27.0411	45.2321	27.971	25.7132	21.4695	33.0109	67.6643	19.9643	133.087	90.1057	84.6343	64.0386	80.8991	60.5025	85.4281	73.2451	3.6388	4.59512	5.19273	4.80586	4.42422	5.04487	6.08032	4.31935	5.46448	5.98853	5.51777	4.74234	4.75708	5.49927	4.68444	7.05623	6.49355	6.40317	6.00087	6.33805	5.91892	6.41664	6.19466	1.36908	1.11649
NUMB	CfaAffx.25737.1.S1_s_at	101.624	112.107	111.188	86.5147	85.9993	95.7328	79.8316	109.397	56.4201	73.5428	73.7182	77.0534	82.0117	78.7269	86.3008	38.6199	24.379	45.4155	50.0904	26.4605	27.7652	31.8928	37.9334	6.66709	6.79686	6.58094	6.20051	6.26779	6.35776	6.29879	6.4313	6.80873	6.43487	6.42625	6.31889	6.77343	5.81814	6.20395	5.27127	4.60757	5.50511	5.64646	4.72577	4.7952	4.99516	5.2454	-1.32669	-1.29876
PARP1_1	CfaAffx.24694.1.S1_s_at	523.429	533.021	829.758	674.539	491.918	683.574	422.422	448.298	534.735	714.59	502.472	909.466	541.928	762.572	515.765	244.611	243.404	259.185	287.028	114.376	271.777	207.955	175.891	9.03185	9.69655	9.41695	9.48097	9.82888	9.08196	9.57473	9.01057	9.05805	9.39776	8.94228	8.72254	8.80831	9.06268	8.9729	7.93435	7.92721	8.01784	8.16505	6.83764	8.08628	7.70012	7.45854	-1.43992	-1.22905
CDKN1A_1	Cfa.15801.1.S1_at	67.6849	82.6714	138.448	113.348	29.0291	33.953	77.7424	59.4065	23.9756	95.7644	67.8727	43.7134	75.4526	53.2149	73.4511	18.6761	22.4775	17.782	20.0081	7.95354	23.7308	21.537	30.5411	6.08076	7.1132	5.08547	6.58142	5.45	6.2375	5.73376	6.19871	6.36932	6.82462	4.85943	6.28063	5.89255	4.58349	6.08476	4.22312	4.49041	4.15235	4.32251	2.9916	4.56869	4.42875	4.93268	-1.69461	-1.57835
IGF1R_2	Cfa.16154.1.S1_at	69.1474	120.313	50.2692	36.879	48.337	14.5022	36.8011	44.8166	20.2421	64.0788	59.7076	37.9161	22.1536	73.4592	43.0568	11.7735	17.6629	12.0363	18.4128	10.1537	17.7423	6.96664	22.0703	6.1116	5.6516	3.8582	6.00178	5.24474	4.46947	6.19887	5.42817	6.91065	5.20473	5.59506	5.20168	5.48596	4.33929	5.89984	3.55748	4.14265	3.58932	4.20264	3.34393	4.14912	2.80046	4.46403	-1.6589	-1.7384
IGF1R_3	CfaAffx.16985.1.S1_s_at	98.4069	112.418	85.6861	36.5773	137.146	62.1785	93.8329	85.8891	87.5559	89.3398	168.598	97.1136	97.9559	118.673	136.134	15.2474	27.1894	39.4688	36.2437	11.4605	28.2686	27.2056	38.7582	6.62069	6.42099	5.95834	6.48123	6.6016	6.61406	6.89085	7.08888	6.81273	5.19288	7.09957	6.55202	6.4244	6.45213	7.39745	3.93049	4.76497	5.30264	5.17966	3.5186	4.82113	4.76583	5.27643	-1.87889	-1.86663
RB1_1	Cfa.3598.1.S1_at	68.1368	58.7961	46.0618	77.6704	75.5041	57.8643	68.7995	86.0068	44.7739	32.4365	68.4568	39.3127	71.3723	67.9921	57.3765	652.214	413.584	408.582	296.67	363.597	142.101	279.016	149.799	6.09036	5.5255	5.8546	5.01955	5.29692	6.15729	6.08729	5.84239	5.87765	6.27929	6.23848	6.10433	6.42638	5.48459	6.09712	9.3492	8.69204	8.67448	8.21272	8.50619	7.15077	8.1242	7.22689	2.34994	2.16951
NOTCH2	CfaAffx.16733.1.S1_s_at	55.8146	56.1148	65.7609	38.0396	40.8028	33.7813	34.3318	52.7027	71.5612	27.1367	45.2421	53.2777	26.4446	35.4693	45.3903	30.0324	22.2905	25.4154	34.0723	22.5058	19.7764	21.2266	25.0049	5.80257	6.03916	5.07815	4.76217	5.73546	4.7249	5.1485	5.50431	5.81031	5.24943	5.3506	5.10148	5.71981	6.16111	5.49959	4.90845	4.47836	4.66763	5.09053	4.49222	4.30571	4.4078	4.64414	-0.821481	-0.93169
IGF1R_4	Cfa.3911.1.S1_s_at	90.5924	107.221	83.7751	35.4768	132.279	47.0132	91.7779	97.4113	86.2895	89.9871	150.295	101.699	92.9948	100.877	141.906	16.3241	14.7704	25.0809	30.7319	4.17547	16.3572	12.8836	25.9361	6.50132	6.38845	5.55499	6.49165	6.66817	6.53908	6.65645	7.1488	6.74445	5.14881	7.04744	6.52008	6.60602	6.43111	7.23166	4.02893	3.88464	4.64851	4.94167	2.06194	4.03186	3.68746	4.69689	-2.51416	-2.53506
PARP1_2	Cfa.21541.1.S1_s_at	203.37	218.479	333.049	256.106	170.655	234.816	175.249	153.686	160.076	217.414	219.426	380.416	164.855	306.635	209.488	58.8356	52.4549	93.7481	102.534	24.1575	94.1665	55.1656	49.1613	7.66796	8.37959	7.87539	7.7643	8.57143	7.36505	8.26038	7.71072	7.77135	8.0006	7.41493	7.45326	7.26384	7.32261	7.77759	5.87862	5.71301	6.55072	6.67996	4.5944	6.55714	5.7857	5.61945	-1.85089	-1.64965
PSEN1	CfaAffx.25711.1.S1_s_at	114.742	89.491	102.614	100.299	87.1878	125.701	125.354	116.833	65.7597	69.1637	113.341	101.772	111.778	46.3219	130.678	50.8848	18.4203	60.5328	51.6273	32.3633	31.7833	33.6213	49.3607	6.84225	6.68108	6.97385	6.11194	6.6692	6.80449	5.53362	7.02988	6.48367	6.64816	6.44606	6.96986	6.8683	6.03913	6.82453	5.66916	4.20323	5.91965	5.69006	5.01629	4.9902	5.0713	5.62529	-1.32192	-1.33824
LOC486276	CfaAffx.14137.1.S1_s_at	11.3744	41.8977	8.83925	19.3439	25.96	8.62096	10.8428	10.2747	11.1643	24.8253	7.80201	9.81128	15.5913	18.575	13.2667	6.06939	9.81977	5.20668	6.94592	4.84964	2.65195	7.53306	3.97587	3.50772	3.14392	3.10785	4.63374	3.29444	3.96266	4.21529	3.72973	5.3888	4.27381	4.69822	3.43866	3.36103	3.48082	2.96385	2.60155	3.29569	2.38036	2.79617	2.27788	1.40706	2.91324	1.99127	-1.35547	-1.4857
RB1_2	CfaAffx.7597.1.S1_at	31.6452	27.6761	25.1806	30.1734	39.7966	28.0318	25.1455	40.2177	14.0793	9.68576	37.8403	14.9878	33.1195	33.9453	28.3776	296.562	139.301	233.835	161.09	131.462	32.9394	112.573	74.6407	4.98392	4.65424	4.80899	3.27587	3.90572	5.04961	5.08514	4.82668	4.79057	4.91521	5.31458	4.65223	5.32976	3.8155	5.24185	8.21219	7.12206	7.86935	7.33172	7.0385	5.04174	6.81472	6.22189	2.24653	2.09085
ALPL_1	CfaAffx.22870.1.S1_s_at	225.684	3923.15	8925.84	545.289	3281.82	2662.28	1168.84	1625.8	2264.06	6214.18	2549.02	824.014	1803.32	4549.7	357.096	371.592	361.768	131.584	211.42	55.9077	812.483	603.741	223.891	7.81816	13.1238	11.3784	12.6013	9.68652	10.8164	12.1516	8.48017	11.9378	9.09088	11.6803	10.1909	10.6669	11.1447	11.3157	8.53758	8.49892	7.03984	7.72397	5.80497	9.66619	9.23779	7.80665	-2.76608	-2.82153
TNFSF11	CfaAffx.7934.1.S1_at	241.874	408.254	226.091	217.615	129.203	155.891	167.989	728.264	71.5106	279.062	38.2573	60.861	363.516	67.3128	1216.08	41.5336	22.0592	24.7516	72.3619	14.1308	106.536	27.5445	77.1672	7.91811	7.82076	7.28439	8.12444	5.92745	8.50587	6.07281	10.248	8.67332	7.76563	7.0135	7.39222	9.50832	6.16009	5.25766	5.37621	4.46331	4.62945	6.17716	3.82078	6.73519	4.78369	6.26992	-2.29621	-2.11386
NFKB2_1	Cfa.21504.1.S1_s_at	58.6885	52.2805	72.4482	52.6592	38.4363	22.0765	91.1266	45.6745	19.9983	34.4982	27.3691	31.7775	37.7782	44.4327	56.5679	14.0067	14.7186	22.1327	18.6618	15.5263	37.7685	25.5197	22.6076	5.87501	6.17888	4.46444	5.10845	4.98994	5.23948	5.47355	5.82191	5.7082	5.71861	5.2644	6.5098	5.51332	4.3218	4.77448	3.80805	3.87956	4.46811	4.22202	3.95664	5.23911	4.67354	4.49873	-1.05426	-1.0583
MAML1	CfaAffx.1481.1.S1_at	50.0771	80.0659	104.692	38.051	37.7265	47.3458	65.7208	53.2373	46.3925	57.2129	50.5108	63.2758	34.011	38.8083	65.709	30.2605	34.8	29.495	19.7243	43.5929	32.6146	31.6961	37.5902	5.64608	6.71001	5.56517	5.83827	5.98358	5.08793	5.27829	6.03802	6.32312	5.24986	5.23751	6.03828	5.73437	5.53582	5.65852	4.91936	5.12102	4.8824	4.3019	5.44602	5.02745	4.98623	5.23228	-0.738738	-0.692913
TLE1_1	Cfa.13407.1.A1_at	91.1633	126.879	272.572	95.3881	115.864	105.822	70.6745	73.2939	116.385	86.0624	148.871	100.254	165.702	139.806	103.216	17.5455	120.08	11.4104	5.51835	11.296	13.1911	11.2306	15.3569	6.51038	8.0905	6.72549	6.42731	6.64752	7.37245	7.12728	6.68953	6.98731	6.57574	6.85628	6.14312	6.19562	6.86276	7.21792	4.13303	6.90785	3.51227	2.46424	3.49775	3.7215	3.48937	3.94082	-2.87026	-2.7329
TGFB1	Cfa.3509.1.S1_s_at	645.276	813.633	2029.14	1553.47	1602.07	1053.42	563.766	1044.57	599.883	1320.2	818.294	655.865	629.895	949.027	629.585	620.145	543.398	412.732	466.017	514.894	783.322	505.009	301.305	9.33377	10.9867	10.0409	10.3665	9.35725	9.29897	9.89031	9.29826	9.66823	10.6013	10.6457	9.13895	10.0287	9.22854	9.67648	9.27646	9.08587	8.68906	8.86424	9.00813	9.61346	8.98017	8.23508	-0.868308	-0.886353
JAG1_1	CfaAffx.9396.1.S1_at	178.649	125.686	231.654	135.499	112.202	87.5142	143.731	111.846	132.964	143.005	135.934	144.73	125.651	129.715	135.976	2.44792	2.86481	1.44602	2.55035	0.806555	4.22488	0.00604131	0.0038756	7.48099	7.85583	6.45145	7.15992	7.17722	6.97328	7.0192	7.08721	6.97368	7.08214	6.80996	7.16723	6.80537	7.05489	7.08676	1.29155	1.51844	0.53209	1.35069	-0.310155	2.07891	-7.37092	-8.01137	-8.1941	-8.11224
NOTCH1	CfaAffx.30051.1.S1_s_at	34.8727	33.0522	46.5503	24.6534	36.3989	30.0453	41.0165	30.0268	26.4247	36.9089	31.9291	39.0746	37.2184	42.7963	35.9591	31.9332	29.1274	24.7737	26.8091	32.5752	25.024	23.3764	25.3543	5.12403	5.54072	4.90907	5.2059	5.28816	5.21794	5.41942	5.16828	5.04667	4.62371	5.18582	5.35813	4.90818	4.72381	4.9968	4.99698	4.86431	4.63074	4.74465	5.0257	4.64524	4.54698	4.66416	-0.349597	-0.212745
MAML2	CfaAffx.7034.1.S1_at	38.6729	66.1729	25.7657	38.2286	31.4009	33.6521	46.9938	26.1167	28.3157	31.9547	21.2663	36.5033	31.9659	31.136	35.8297	18.6676	9.04722	7.82846	24.2235	8.73525	18.2385	4.89462	19.4204	5.27325	4.68738	5.07263	4.99796	5.18995	4.99846	4.96051	5.16308	6.04817	5.25658	4.97273	5.5544	4.7069	4.82353	4.4105	4.22247	3.17747	2.96873	4.59833	3.12685	4.18891	2.2912	4.2795	-1.46772	-1.50372
ALPL_2	Cfa.13804.1.A1_at	44.232	1190.14	927.462	100.44	1380.41	1151.74	126.892	504.671	301.917	3459.82	398.185	105.658	624.485	1118.59	90.44	99.6761	104.778	49.5362	47.9451	45.1578	204.179	243.607	90.7936	5.46702	9.85714	10.1696	11.7565	6.72326	9.28652	10.1275	6.49889	10.2169	6.65019	10.4309	6.98746	8.9792	8.23801	8.63729	6.63918	6.71119	5.63041	5.58331	5.4969	7.67369	7.92841	6.50452	-2.14747	-2.07047
CDKN1A_2	CfaAffx.3005.1.S1_s_at	68.2871	59.1087	109.136	87.38	32.4133	34.7788	67.385	69.5384	38.1513	71.9013	51.0572	47.8707	53.9773	52.6254	66.4404	28.3167	11.3522	35.569	31.2958	21.2474	38.8773	28.314	45.0007	6.09354	6.76998	5.12014	6.16794	5.58107	5.75428	5.71769	6.05399	5.8853	6.44923	5.01851	6.07435	6.11974	5.25366	5.67404	4.82358	3.5049	5.15255	4.9679	4.40922	5.28086	4.82344	5.49188	-1.04211	-0.97533
LOC489891	CfaAffx.25115.1.S1_at	15.7905	13.3037	16.1815	17.6462	13.1216	14.1144	7.77935	7.27972	17.2399	9.64733	6.15414	6.26654	16.6198	19.702	11.2016	25.4702	20.0601	28.6338	22.2807	22.0413	11.8139	19.445	15.7033	3.98099	4.01627	3.81909	3.27013	2.64767	4.05483	4.30027	3.48563	3.73375	4.14128	3.71387	2.95965	2.86388	4.10768	2.62156	4.67074	4.32625	4.83965	4.47772	4.46213	3.56241	4.28133	3.97299	0.743049	0.875343
FCGR1A	Cfa.173.1.A1_s_at	398.397	430.779	239.956	1715.18	428.806	804.409	458.219	44.7127	313.368	225.78	253.844	350.35	397.987	490.442	494.42	2316.55	1461.65	3227.79	1890.7	1729.39	303.24	1734.21	564.611	8.63806	7.90663	9.65179	7.81878	8.45265	8.63658	8.93794	8.94959	8.7508	10.7441	8.74418	8.83989	5.48261	8.29171	7.9878	11.1778	10.5134	11.6563	10.8847	10.7561	8.24432	10.7601	9.14111	1.86951	1.98584
HEY1	Cfa.121.1.S1_s_at	54.7054	59.4624	300.478	69.7248	126.362	251.112	35.347	153.243	442.43	34.5546	112.761	90.0299	82.5867	40.2403	19.876	14.0065	1.0214	11.6012	32.4743	3.19358	44.7923	12.6997	37.9261	5.77361	8.23112	7.97219	5.11081	6.49233	6.36784	5.33057	4.31296	5.89391	6.1236	6.98142	5.14352	7.25968	8.78931	6.81712	3.80803	0.0305508	3.5362	5.02123	1.67517	5.48518	3.66672	5.24512	-2.88147	-3.15698
CCND1_1	Cfa.16248.1.S1_at	323.69	751.198	780.836	483.855	899.6	587.454	583.507	506.865	545.623	2389.12	548.833	381.497	342.256	337.526	951.659	322.323	340.415	163.429	297.719	320.035	528.217	457.857	253.062	8.33847	9.60888	9.19833	11.2223	8.57553	8.41893	8.39886	9.8943	9.55305	8.91843	9.81314	9.18861	8.98546	9.09176	9.10022	8.33236	8.41115	7.35252	8.21781	8.32209	9.04499	8.83875	7.98335	-0.907538	-0.922932
CCND1_2	CfaAffx.16729.1.S1_s_at	177.746	439.798	496.657	198.155	400.312	315.012	245.234	258.933	274.548	1198.17	299.735	198.007	139.595	154.749	415.922	153.701	182.915	148.808	265.006	114.31	210.704	159.321	146.595	7.47367	8.95611	8.29926	10.2266	7.62941	7.12511	7.27379	8.70017	8.7807	7.63048	8.64498	7.93801	8.01644	8.10091	8.22755	7.26398	7.51503	7.2173	8.04988	6.83681	7.71907	7.31579	7.19569	-0.812353	-0.802102
ERBB2	Cfa.3747.1.S1_s_at	77.3671	69.8891	114.733	88.6426	80.0228	60.2078	78.6217	88.9578	74.4285	71.4929	66.1279	74.9273	54.5982	69.4592	67.4226	43.3973	67.0737	37.1278	43.4931	64.0454	73.8783	44.3604	54.6772	6.27365	6.84213	5.91188	6.15973	6.22742	5.77078	6.11809	6.07516	6.127	6.46993	6.32234	6.29686	6.47505	6.21778	6.04719	5.43953	6.06767	5.21443	5.44272	6.00102	6.20708	5.4712	5.77287	-0.520267	-0.577383
ASCL1	CfaAffx.11843.1.S1_at	5.97958	12.0018	4.78392	7.87457	5.95425	7.74123	9.97482	4.65073	3.3282	7.59948	7.11757	4.6327	5.70514	5.77187	8.2539	15.0737	14.522	18.6895	15.0947	4.13568	13.6384	13.1021	11.9617	2.58004	2.25819	2.95256	2.9259	2.21185	2.51226	2.52904	3.04508	3.58517	2.9772	2.57392	3.31829	2.21746	1.73474	2.83138	3.91396	3.86017	4.22416	3.91597	2.04813	3.76961	3.71172	3.58035	0.944468	0.879698
NFKB1_1	CfaAffx.16794.1.S1_s_at	132.726	125.58	58.0903	188.862	87.7713	55.1932	122.964	240.017	42.3922	88.9001	64.8313	55.9223	141.337	68.4106	89.197	50.2946	18.0575	63.6853	67.7408	20.4094	59.5465	47.776	57.4574	7.0523	5.86022	5.78642	6.47411	5.80535	7.143	6.09615	6.47892	6.97246	7.56118	6.45568	6.94209	7.90699	5.40573	6.01862	5.65233	4.17453	5.99289	6.08195	4.35116	5.89595	5.57821	5.84442	-1.08418	-1.30539
NFKB2_2	CfaAffx.15897.1.S1_at	55.8223	47.0003	87.0845	45.7161	52.0955	26.1811	109.67	50.0789	20.4202	53.5057	27.1762	28.4715	45.483	24.8204	47.1485	17.3119	24.763	30.223	40.1658	26.9981	26.6401	27.7957	35.527	5.80277	6.44434	4.71045	5.74162	4.83145	5.50725	4.63346	5.55914	5.5546	5.51463	5.70309	6.77703	5.64613	4.35192	4.76427	4.1137	4.63012	4.91757	5.3279	4.75479	4.73553	4.79679	5.15084	-0.63274	-0.669692
RUNX2_2	Cfa.16244.1.A1_at	33.4236	34.1472	24.7265	35.2358	14.2266	50.8061	27.6776	19.6629	36.5277	14.533	62.4714	31.9354	16.2698	57.2005	57.8917	16.6338	21.9416	1.88409	6.25062	15.3306	31.4866	7.82334	8.5455	5.0628	4.62798	5.66693	3.86126	4.99709	4.02412	5.83796	5.85528	5.09369	5.13897	3.83052	4.79065	4.2974	5.19092	5.96513	4.05605	4.4556	0.913869	2.644	3.93834	4.97666	2.96778	3.09516	-1.56845	-1.52011
NFKB1_2	Cfa.10766.1.S1_at	420.877	364.474	131.912	650.079	289.413	259.65	442.704	834.316	199.774	300.53	201.475	156.149	525.36	233.326	298.096	460.945	383.835	421.102	403.851	394.248	563.712	506.154	578.315	8.71726	7.04344	8.02042	8.23137	7.28678	9.03716	7.8662	8.21963	8.50967	9.34447	8.17699	8.7902	9.70445	7.64222	7.65446	8.84845	8.58434	8.71803	8.65768	8.62296	9.13881	8.98343	9.17571	0.558195	0.295111
MAML3	CfaAffx.6491.1.S1_at	18.2705	37.0874	18.059	15.5793	30.515	14.232	17.1911	27.2672	20.93	26.3945	15.2083	16.3471	19.2296	27.9016	23.174	19.4576	34.1938	36.1936	39.1196	32.0663	18.9208	25.453	34.7612	4.19144	4.17465	3.83107	4.72216	4.03096	4.26525	4.80228	4.53443	5.21286	3.96156	4.93145	4.10359	4.76909	4.3875	3.92679	4.28226	5.09566	5.17766	5.28982	5.00298	4.2419	4.66976	5.11941	0.47026	0.389527
RBPJ	CfaAffx.25100.1.S1_s_at	194.667	139.983	148.763	189.086	233.503	120.228	120.469	92.3937	129.435	100.215	106.779	94.5868	233.018	140.953	93.0409	233.091	162.613	194.111	204.85	113.646	174.215	208.801	174.177	7.60487	7.21688	6.90963	6.64696	6.56357	7.8643	7.13907	6.53979	7.12911	7.5629	7.8673	6.91252	6.52972	7.01609	6.73848	7.86475	7.3453	7.60074	7.67842	6.82841	7.44472	7.70598	7.44441	0.406347	0.381076
FOS_1	CfaAffx.26065.1.S1_at	122.211	199.726	285.022	1447.96	269.399	858.753	151.517	532.246	84.274	98.3592	60.3128	222.25	157.096	50.623	786.918	110.775	70.2212	289.92	162.251	80.2681	85.4962	64.0172	77.3427	6.93323	8.15493	9.7461	6.61999	7.79604	7.2955	5.66172	9.62007	7.64188	10.4998	8.0736	7.24334	9.05595	6.39702	5.91439	6.79149	6.13383	8.17951	7.34209	6.32675	6.41779	6.00039	6.27319	-1.09377	-1.14915
NCL_1	CfaAffx.17297.1.S1_s_at	1476.77	853.486	2114.86	1141.81	955.783	1855.95	1523.68	995.473	1182.3	1710.42	2538.57	1405.42	1582.55	1471.71	2302.65	1311.22	958.824	1758.25	1391.22	728.017	806.08	929.722	868.519	10.5282	11.0463	10.8579	10.7401	10.4568	10.628	10.5233	11.1691	9.73722	10.1571	9.90054	10.5733	9.95924	10.2074	11.3098	10.3567	9.90512	10.7799	10.4421	9.50783	9.65478	9.86065	9.76241	-0.485937	-0.229825
CFLAR_1	Cfa.18114.1.S1_at	20.9386	25.9916	12.13	22.9723	48.754	21.3392	23.5048	35.2487	14.7942	12.7547	22.2836	15.5056	22.6825	20.8945	21.8389	44.1602	38.4511	79.1446	86.7245	18.4885	27.5824	18.7819	41.3954	4.38809	3.60051	4.41543	3.67296	3.95472	4.50351	4.38505	4.44883	4.69997	4.52182	5.60745	4.55488	5.1395	3.88696	4.47791	5.46468	5.26495	6.30642	6.43837	4.20855	4.78567	4.23127	5.3714	0.841742	0.560558
RLBP1_1	CfaAffx.18016.1.S1_at	4.73046	3.09036	5.78779	5.84724	5.25429	5.36161	5.51333	3.87594	6.38772	5.1739	0.552511	4.88814	6.44594	4.21871	2.45664	4.31027	8.30454	17.2709	6.441	9.21695	5.40421	4.15542	8.10617	2.24198	2.53301	2.42267	2.37125	2.28929	2.68839	2.0768	1.29669	1.62777	2.54776	2.39349	2.46292	1.95455	2.6753	-0.855925	2.10778	3.0539	4.11027	2.68728	3.20429	2.43408	2.05499	3.01902	0.785557	1.00454
IFNG	Cfa.3900.1.S1_s_at	22.152	25.3097	21.9818	31.2004	26.5192	23.7977	44.4183	36.4322	23.8977	21.16	20.0223	25.2573	38.1298	29.3792	33.5699	30.1195	26.8587	32.904	40.4018	33.5545	36.3071	29.0813	34.8918	4.46937	4.45824	4.57275	4.40327	4.65863	5.25285	4.87672	5.0691	4.66162	4.96349	4.72897	5.47308	5.18714	4.5788	4.32353	4.91262	4.74732	5.04019	5.33635	5.06843	5.18218	4.86202	5.12482	0.255737	0.189007
CFLAR_2	Cfa.18114.1.S1_s_at	27.6697	31.9914	25.5872	36.4749	59.3575	27.6652	35.0488	48.2742	26.5122	21.3507	33.9619	22.6174	31.3319	26.4965	34.0276	52.2264	52.4003	76.5976	90.8881	20.0259	49.3613	32.3076	52.9487	4.79023	4.67735	4.79	4.41621	4.49936	4.96956	4.72773	5.08863	4.99961	5.18883	5.89136	5.13129	5.59318	4.72858	5.08585	5.70671	5.7115	6.25923	6.50602	4.3238	5.62531	5.0138	5.72652	0.637259	0.377867
CDKN1B	Cfa.130.1.S1_s_at	26.6157	15.8782	45.7089	18.1698	25.0413	28.792	27.1038	29.6275	20.8005	15.1671	36.1396	19.8843	24.6838	24.2268	16.8394	23.4321	33.737	33.5182	24.4024	31.5496	45.9584	30.0884	23.9123	4.73421	5.5144	4.8476	3.92287	4.31356	4.62549	4.59853	4.07377	3.98897	4.18347	4.64623	4.76042	4.88886	4.37855	5.17551	4.55041	5.07626	5.06687	4.60895	4.97955	5.52226	4.91114	4.57968	0.33506	0.337316
BGLAP_1	Cfa.3627.1.S1_s_at	79.4085	192.282	5472.53	10.6946	155.603	24.7267	80.1142	64.7421	26.1768	341	23.1523	26.2928	8.15623	30.1168	27.2438	232.716	440.314	33.674	149.833	57.9014	642.793	535.7	167.266	6.31122	12.418	4.628	8.41363	4.71659	3.0279	4.9125	4.76786	7.58708	3.41881	7.28173	6.32399	6.01663	4.71021	4.53309	7.86243	8.78239	5.07356	7.22721	5.85553	9.32821	9.06528	7.386	1.63476	1.87664
TGFBR1_2	Cfa.129.1.A1_at	13.7532	3.61495	6.18109	5.78886	9.26297	16.6227	6.26853	6.91868	9.45673	12.5164	3.62979	13.8357	6.29983	19.0472	12.9187	17.0522	15.7375	16.4221	11.7511	12.2807	5.16069	17.5849	11.9893	3.78169	2.62786	4.05508	3.64574	3.79032	2.65531	4.2515	3.69139	1.85397	2.53328	3.21148	2.64813	2.7905	3.24134	1.85989	4.09188	3.97613	4.03757	3.55473	3.61832	2.36756	4.13627	3.58368	0.561602	1.07954
BGLAP_2	CfaAffx.25752.1.S1_at	64.0675	169.234	5222.52	12.712	132.558	28.1283	67.3962	59.1051	21.5593	314.361	11.0508	24.3826	6.67823	24.0542	20.4726	154.284	369.318	28.9183	120.274	45.5081	585.726	447.417	141.153	6.00152	12.3505	4.81395	8.29628	4.60778	2.73946	4.58822	4.35563	7.40287	3.66812	7.05048	6.0746	5.88521	4.43024	3.46608	7.26944	8.52872	4.85391	6.91018	5.50805	9.19408	8.80547	7.14111	1.56098	1.851
NOTCH4	CfaAffx.2103.1.S1_at	20.3904	15.8028	29.1033	20.665	15.1359	22.6389	24.6654	17.6074	23.3908	23.4931	25.5724	22.0969	22.0365	15.8014	21.8988	28.0654	37.5403	18.0015	20.3182	23.6017	36.4733	31.2289	20.7722	4.34982	4.86311	4.50073	4.55416	4.46577	4.46182	3.98198	4.45278	3.98211	4.36912	3.9199	4.62442	4.13811	4.54787	4.67652	4.81072	5.23037	4.17004	4.3447	4.56082	5.18877	4.96481	4.37658	0.313304	0.383275
TNF_1	Cfa.54.1.S1_s_at	0.865021	1.52275	2.0484	0.987504	1.90233	0.530529	1.91337	0.0128673	2.41503	1.37249	2.14913	3.08308	0.00204187	1.59125	1.46682	2.55274	1.29346	2.65125	1.19546	2.07734	1.0262	3.68288	2.336	-0.209193	1.0345	-0.914497	0.456794	1.62437	-8.93589	0.670162	0.552692	0.60668	-0.0181421	0.927765	0.936117	-6.28015	1.27204	1.10375	1.35204	0.37123	1.40667	0.257568	1.05474	0.0373077	1.88083	1.22404	1.42625	1.15547
CHUK	CfaAffx.15073.1.S1_at	67.811	86.7777	71.3312	83.7827	54.6272	89.346	81.1347	43.1963	96.5347	51.5693	34.9359	27.0777	60.0682	62.9853	60.2536	65.1369	29.3534	74.0463	46.6517	28.547	41.0165	37.907	70.8113	6.08345	6.15646	6.48133	5.68844	4.75903	5.90853	5.97694	5.91298	6.43925	6.38858	5.77155	6.34225	5.43283	6.59298	5.12664	6.0254	4.87546	6.21035	5.54386	4.83527	5.35813	5.24439	6.14591	-0.40757	-0.483593
NCL_2	Cfa.4272.1.S1_at	2880.79	1611.56	3040.45	2271.73	1945.72	3288.28	3014.59	1889.3	2620.37	3428.93	3565.06	2593.64	3139.53	2704.15	3850.47	3079.81	3020.99	3494.8	3069.15	2867.98	2723.81	3033.88	2911	11.4922	11.5701	11.6831	11.7435	11.3408	11.6163	11.401	11.9108	10.6542	11.1496	10.9261	11.5577	10.8836	11.3556	11.7997	11.5886	11.5608	11.771	11.5836	11.4858	11.4114	11.5669	11.5073	0.153813	0.369932
FOS_2	Cfa.9039.1.A1_at	885.238	1546.15	1073.94	7520.56	2093.14	5169.28	1259.67	3104.03	500.803	822.191	382.787	1882.94	1495.48	280.325	5406.79	964.376	714.18	2157.69	1488.95	901.538	1032.36	668.178	630.03	9.78992	10.0687	12.3357	9.68333	10.8788	10.5464	8.13096	12.4006	10.5945	12.8766	11.0315	10.2988	11.5999	8.9681	8.5804	9.91345	9.48014	11.0753	10.5401	9.81624	10.0117	9.38409	9.29928	-0.578909	-0.624221
DLL4	CfaAffx.14831.1.S1_at	17.8854	17.6651	23.8354	18.4287	21.0903	15.9993	15.5212	33.285	5.09387	12.0807	2.24219	8.49293	42.0454	4.33481	21.7179	3.80044	0.631828	16.2229	18.8044	2.34356	21.7572	6.77845	17.682	4.16071	4.57503	3.99993	3.59463	3.08626	5.39388	2.11597	4.44081	4.14283	4.20389	4.39851	3.95617	5.0568	2.34876	1.16491	1.92617	-0.662396	4.01996	4.233	1.2287	4.44342	2.76096	4.14421	-1.01419	-0.848515
NOTCH3	CfaAffx.24718.1.S1_s_at	45.5256	64.7238	141.387	58.7933	49.1324	38.3606	55.7742	37.8744	41.2148	71.2609	37.4348	50.0251	27.6727	41.0379	53.173	22.4746	51.1443	31.4257	37.4206	65.466	48.072	41.2754	43.6842	5.50861	7.1435	5.26155	6.15504	5.64458	4.79039	5.35888	5.73262	6.01622	5.87758	5.6186	5.80153	5.24315	5.36509	5.22631	4.49022	5.6765	4.97387	5.22576	6.03267	5.58713	5.36721	5.44904	-0.299277	-0.24234
GAA	Cfa.17971.1.S1_s_at	41.9719	54.2134	107.776	67.5351	32.399	37.3635	47.5207	32.5232	21.2879	52.0306	29.8506	39.2403	46.7084	49.4958	46.1376	73.2874	76.2979	86.1171	69.5989	71.2844	27.8802	57.0251	27.9252	5.39135	6.75189	5.22356	5.70129	5.29426	5.54561	5.62924	5.52787	5.76058	6.07757	5.01788	5.57049	5.0234	4.41196	4.89969	6.19549	6.25357	6.42823	6.12099	6.15551	4.80117	5.83352	4.80349	0.36889	0.572348
TNF_2	CfaAffx.1718.1.S1_at	30.1462	25.4711	40.4882	43.1243	42.3147	20.8579	25.7729	27.4021	21.2634	27.1728	28.1772	30.7835	31.1835	34.9059	24.7004	25.0967	28.7778	22.4353	25.2495	20.9398	29.87	35.7354	27.6566	4.91391	5.33943	4.38252	4.76409	4.94409	4.96271	5.1254	4.62646	4.67079	5.43043	5.40309	4.68778	4.77621	4.4103	4.81645	4.64943	4.84688	4.4877	4.65818	4.38817	4.90062	5.15928	4.78955	-0.148599	-0.15003
PCNA_1	CfaAffx.10024.1.S1_s_at	3436.26	1658.98	2503.82	1895.51	1980.17	3168.69	2328.27	854.039	2144.83	1395.24	2449.38	2400.17	1578.71	2819.96	2407.41	2129.23	2002.86	2961.53	2139.51	1809.6	547.864	1747.38	927.368	11.7466	11.2899	11.6297	10.4463	11.2289	10.6245	11.4615	11.2333	10.6961	10.8884	10.9514	11.185	9.73816	11.0666	11.2582	11.0561	10.9678	11.5321	11.0631	10.8215	9.09768	10.771	9.857	-0.383857	-0.18049
DLL3	CfaAffx.9090.1.S1_s_at	5.73961	8.57621	10.251	4.61773	4.07221	3.23265	9.59054	5.11695	6.11395	5.00308	18.9478	7.98582	5.72025	7.50275	2.72686	8.37516	8.18822	13.1788	8.429	6.17305	8.85986	8.73032	3.45194	2.52095	3.35769	1.69272	2.32282	2.99744	2.51608	2.90742	1.44724	3.10034	2.20718	2.02581	3.26161	2.35528	2.61211	4.24396	3.06612	3.03355	3.72014	3.07536	2.62598	3.14728	3.12604	1.78741	0.309825	0.118265
CFLAR_3	CfaAffx.18858.1.S1_at	34.2159	42.9685	42.4173	70.9983	99.5162	27.5209	35.8224	79.2104	21.0257	38.9041	39.4569	18.5178	30.1028	40.1803	44.2496	42.392	19.6371	59.2056	44.3476	29.5405	18.1872	27.7426	37.4155	5.09659	5.40658	4.78245	5.28185	4.21084	4.91182	5.32842	5.46759	5.42521	6.14971	6.63686	5.16279	6.30762	4.39409	5.30221	5.40572	4.29551	5.88766	5.47078	4.88462	4.18485	4.79403	5.22556	-0.305716	-0.606904
PSEN2_2	CfaAffx.24611.1.S1_s_at	94.4314	196.618	118.891	335.515	155.664	132.674	136.177	85.4779	143.881	188.191	85.136	101.076	70.8027	296.817	69.2715	203.554	161.613	228.54	180.047	149.226	115.451	151.16	102.401	6.5612	6.8935	7.05175	7.55605	6.6593	6.14573	8.21343	6.11419	7.61925	8.39023	7.28229	7.08934	6.41748	7.16873	6.4117	7.66927	7.3364	7.8363	7.49223	7.22136	6.85114	7.23993	6.67809	0.252312	0.0935861
IL2RA	Cfa.3735.1.S1_s_at	17.8466	23.2376	23.1703	20.0789	15.0247	21.0623	34.737	18.7379	15.3249	8.4351	14.4123	11.267	21.8698	25.3207	25.3687	10.4098	26.3421	18.1776	18.9537	9.58219	17.6961	11.1632	20.4965	4.15758	4.53421	4.39659	3.07641	3.49403	4.45087	4.66224	4.66498	4.53839	4.32761	3.90927	5.1184	4.22789	3.9378	3.84923	3.37986	4.7193	4.18409	4.24441	3.26035	4.14536	3.48068	4.35731	-0.251613	-0.301236
CFLAR_4	CfaAffx.18864.1.S1_s_at	67.9126	62.0412	58.3345	89.2145	117.71	67.4886	62.2142	135.85	62.8431	54.5354	64.3169	52.537	70.0445	65.6062	71.547	48.632	65.2581	67.443	75.3903	71.626	76.3393	56.5177	68.4662	6.08561	5.86628	6.07657	5.76912	5.71526	6.1302	6.03576	6.16082	5.95515	6.47921	6.8791	5.95917	7.08587	5.97368	6.00713	5.60383	6.02808	6.0756	6.23631	6.16241	6.25435	5.82063	6.09732	-0.110445	-0.29937
RLBP1_2	Cfa.11624.1.A1_at	20.5355	19.8881	15.111	13.3974	16.5166	10.4342	13.2969	10.8592	13.558	11.9408	12.4908	10.1435	10.3279	18.8929	14.7482	16.3612	27.6438	11.4425	20.4178	10.4074	20.7833	11.663	10.3422	4.36004	3.91753	3.38325	3.57783	3.34249	3.36848	4.23978	3.88247	4.31384	3.74389	4.04585	3.73301	3.44085	3.76107	3.6428	4.03221	4.78888	3.51633	4.35176	3.37954	4.37735	3.54387	3.37047	0.136507	0.108436
PCNA_2	Cfa.525.1.S1_at	2246.42	1196.31	1219.08	1360.72	1868.25	1572.66	1227.47	482.301	1192.58	1131.85	1690.45	1002.15	1007.35	1641.37	1238.21	2063.57	1446.63	1725.97	1502.01	1965.98	610.011	1850.03	955.154	11.1334	10.2516	10.619	10.1445	9.96889	9.97634	10.6807	10.274	10.2244	10.4102	10.8675	10.2615	8.91379	10.2199	10.7232	11.0109	10.4985	10.7532	10.5527	10.941	9.25269	10.8533	9.89959	0.158992	0.238765
JAG1_2	CfaAffx.9398.1.S1_s_at	3.94378	0.00422967	5.30171	4.81242	7.49183	6.01379	1.50686	4.15521	2.10966	6.37791	4.73585	3.84869	3.16301	4.3351	2.0012	4.02223	6.14015	0.0210236	7.18788	8.65344	15.9562	8.41401	9.20421	1.97958	2.40646	2.58827	2.67308	1.94437	1.6613	2.11607	1.00086	-7.88524	2.26676	2.90532	0.59155	2.05492	1.07701	2.24362	2.008	2.61827	-5.57184	2.84557	3.11327	3.99605	3.07279	3.20229	0.602288	1.4457
TP53	CfaAffx.25562.1.S1_s_at	49.5673	31.7198	88.8655	42.2079	25.2795	30.3714	44.3781	52.8168	51.2179	40.2875	30.3186	40.5455	37.0047	38.7839	38.541	35.6723	35.5683	45.7997	40.0446	39.8322	44.7673	35.2889	39.2956	5.63132	6.47355	4.92464	5.33226	5.34147	5.20964	5.27738	5.26832	4.98731	5.39944	4.6599	5.47178	5.72293	5.67858	4.92213	5.15673	5.15252	5.51727	5.32353	5.31586	5.48437	5.14114	5.2963	-0.0549097	0.0353154
TGFBR1_3	Cfa.129.1.S1_at	2.94389	3.0514	2.29072	5.51048	1.3334	0.647692	6.6235	6.18488	4.75261	4.30934	3.12452	1.76447	2.6716	0.00308273	0.0369742	4.93803	5.40044	4.12277	5.377	1.99834	5.47211	0.00922663	1.98035	1.55773	1.1958	-0.62662	2.10747	0.819236	1.4177	-8.34158	-4.75734	1.60947	2.46218	0.415112	2.72759	2.62875	2.24872	1.64364	2.30394	2.43308	2.04361	2.4268	0.998801	2.4521	-6.75998	0.985753	0.386655	-1.1017
NUMBL	CfaAffx.8617.1.S1_s_at	36.1268	28.4595	92.4709	34.4075	33.9045	49.0278	28.7106	39.6078	46.5128	33.93	20.8485	39.8547	32.0749	34.0237	35.1654	31.9296	60.3002	49.7328	45.3055	43.062	22.7777	33.9906	31.7841	5.175	6.53093	5.61553	5.08449	5.31668	5.00337	5.08847	5.13609	4.83084	5.10465	5.08341	4.84351	5.30771	5.53956	4.38187	4.99682	5.91409	5.63613	5.50161	5.42834	4.50955	5.08706	4.99023	0.0551746	0.244903
MAP2K7	CfaAffx.28061.1.S1_s_at	20.0615	32.8476	32.7431	24.3173	21.1286	29.5614	23.9278	28.5533	28.9373	20.1189	20.308	27.0356	22.6223	27.8968	27.8963	26.5912	23.3674	33.9481	23.5893	32.7078	20.232	22.27	20.6417	4.32636	5.03312	4.88564	4.33048	4.75679	4.49967	4.80203	4.802	5.03772	4.60391	4.40112	4.58062	4.83559	4.85486	4.34398	4.73288	4.54642	5.08526	4.56006	5.03156	4.33856	4.47703	4.36749	-0.030516	-0.0229888
TLE1_2	Cfa.11290.1.A1_s_at	178.904	397.049	617.159	169.556	559.44	385.62	89.1302	174.692	351.577	222.395	539.677	197.838	465.313	464.716	239.825	332.252	230.416	245.543	216.347	183.641	546.472	340.434	602.533	7.48304	9.2695	8.59103	7.79698	7.62818	8.86206	8.86021	7.90584	8.63317	7.40562	9.12784	6.47784	7.44867	8.4577	9.07595	8.37613	7.8481	7.93983	7.7572	7.52074	9.09401	8.41123	9.2349	0.0711929	0.183226
HPRT1	CfaAffx.28810.1.S1_s_at	994.094	579.626	476.339	1035.8	462.349	653.727	604.398	865.682	574.933	598.339	345.817	706.029	868.24	403.325	753.826	714.693	504.641	1003.6	912.372	462.147	483.649	430.536	465.398	9.95724	8.89585	9.35254	9.22482	9.46358	9.76195	8.6558	9.55809	9.17898	10.0165	8.85284	9.23936	9.75769	9.16725	8.43387	9.48118	8.97911	9.97097	9.83348	8.85221	8.91782	8.74999	8.86232	-0.095207	-0.0293307
HPRT1	Cfa.4551.1.S1_at	1297.58	860.706	586.322	1328.43	774.788	818.643	746.183	1180.11	810.359	1072.95	384.335	978.901	1416.93	552.503	1003.16	1043.79	734.55	1146.25	1107.44	765.841	635.463	699.332	634.794	10.3416	9.19555	9.67709	10.0674	9.93502	10.4685	9.10984	9.97034	9.74938	10.3755	9.59766	9.54338	10.2047	9.66242	8.58622	10.0276	9.52072	10.1627	10.113	9.5809	9.31167	9.44983	9.31014	-0.0810673	0.010393
[truncated: 26 more columns]
