# Supplementary material for: HES1, a target of Notch signaling, is elevated in canine osteosarcoma, but reduced in the most aggressive tumors
Source: BMC Vet Res. 2013 Jul 1;9:130. doi: 10.1186/1746-6148-9-130 (PMC3701487; doi:10.1186/1746-6148-9-130)
Supplement: Additional file 2 — Sequences, amplicon sizes, and efficiencies of primer pairs used in RT-qPCR experiments. [file 1746-6148-9-130-S2.xlsx]

## Sheet: Sheet1
Gene		Primer Sequence (5' to 3')	Amplicon	Avg Primer Eff. (%)
HPRT1	F	TGC TCG AGA TGT GAT GAA GG	192	90
	R	TCC CCT GTT GAC TGG TCA TT
RPS15	F	TTC CGC AAG TTC ACC TAC C	361	95
	R	CGG GCC GGC CAT GCT TTA CG
GAPDH	F	ACC ACA GTC CAT GCC ATC AC	268	95
	R	CCT GCT TCA CCA CCT TCT TGA
18SrRNA	F	GAG GCC CTG TAA TTG GAA TGA G	120	95
	R	GCA GCA ACT TTA ATA TAC GCT ATT GG
HES1 (canine)	F	CAT CCA AGC CTA TCA TGG AGA	161	105
	R	GTT CCG GAG GTG CTT CAC T
HES1 (human)	F	ACG ACA CCG GAT AAA CCA AA	200	105
	R	CGG AGG TGC ACT GTC AT
NOTCH1	F	CAT CAT CAA TGG CTG CAA GGG	126	81
	R	TCA TTC TCA CAC GTG GCA CC
NOTCH2	F	TCG GGA TAG CTA TGA GCC CT	188	99
	R	GGC ATG TTG CTT TCC CCA AC
HEY1	F	ACC TGA AAA TGC TGC ACA CG	195	89
	R	GCT GGG AGG CGT AGT TGT TA
Hes1 Amplicon sequenced contiguous product :
CATCCAAGCCTATCATGGAGAAAAGACGAAGAGCAAGGATAAATGAAAGTCTGAG
CCAGCTGAAAACACTGATTTTGGATGCTCTTAAGAAAGATAGCTCGCGGCATTCCAAGCT
GGAGAAGGCGGACATTCTGGAAATGACAGTGAAGCACCTCCGGAAC
