# Supplementary material for: HES1, a target of Notch signaling, is elevated in canine osteosarcoma, but reduced in the most aggressive tumors
Source: BMC Vet Res. 2013 Jul 1;9:130. doi: 10.1186/1746-6148-9-130 (PMC3701487; doi:10.1186/1746-6148-9-130)
Supplement: Additional file 7 — Summary demographic data for 61 canine patients from a previously reported clinical trial [33]. [file 1746-6148-9-130-S7.xls]

## Sheet: Sheet1
ID Code	Sex Code	Breed	Age	Wt (kg)	Lesion Site OSA	DFI	Hes1 Score	Grade		Demographic Summary
542	3	234	10	19.8	2	237	4	2		Median Age yrs (range)		8	(2-13)
551	3	53	11	21	2	81	2.5			Median Wt kg (range		34.09	(16-64)
701	3	234	11	21.36	2	183	6	2
367	1	21	2	24.45	2	61	1.5					n	%
648	3	53	11	24.5	2	148	4	2		sex	%NM	24	39.3443
316	3	22	9	25.9	2	155	1	1			%MI	3	4.91803
314	3	115	5	27.6	2	70	1	3			%SF	33	54.0984
632	3	111	9	28	2	137	1.5	2			%FI	1	1.63934
387	3	53	4	28.22	2	75	3	2
550	1	111	11	28.4	2	43	9			breed	Mixed	16	26.2295
301	1	111	8	30	2	164	6	1			GR	11	18.0328
380	4	38	5	30.6	2	1180	7.5	2			Rott	8	13.1148
641	3	53	10	31.3	2	155	1	2			GH	6	9.83607
670	3	21	10	33.4091	2	48	7.5				Lab	5	8.19672
22	3	225	7	33.8	2	168	7.5	3			GSD	3	4.91803
610	3	111	7	35	2	75	2	3			Other	12	19.6721
236	1	111	12	35.6	2	258	5	1
300	3	223	10	39.7	2	405	7.5	2		Tumor loc	humerus	22	36.0656
555	3	21	2.2	41	2	63	2				tibia	16	26.2295
544	1	238	5	43.5	2	259	3	2			radius	13	21.3115
617	3	111	8	50.8	2	320	4	3			femur	10	16.3934
608	1	111	8	43	3	59	4	3
614	1	73	8	30.1	5	71	4	3		tumor grade	I	15	24.5902
625	3	53	7	31.4	5	1357	6.5	2			II	24	39.3443
612	3	234	6	32.4	5	405	5	2			III	11	18.0328
546	1	234	12	33.4	5	185	5	1			no grade given	11	18.0328
552	1	53	9	35.6	5	236	1	3
15	1	234	8	36.8	5	257	4	1
382	1	111	7	37.36	5	149	9	2
658	3	216	8	37.5	5	355	2	1
623	3	222	9	38.7	5	1160	5	1
238	1	115	6	42	5	345	7.5	2
605	1	208	5	43	5	153	1	3
560	3	234	7	45.4	5	45	1.5
626	1	234	8	50	5	289	6	1
619	3	218	7	27.1	11	1393	2.5	1
570	2	234	13	16	12	154	2.5	2
576	3	115	8	20.5	12	1135	6.5	2
557	3	234	11	25	12	231	6	1
604	3	234	9	25.8	12	157	1.5
598	3	225	8	40	12	237	3	2
285	3	225	5	40.8	12	159	1.5	1
622	3	225	7	44.5	12	324	1	1
591	3	215	8	57.2	12	308	4	1
592	1	234	3.6	34.5	13	70	2	3
715	1	115	6	34.09	14	432	5	2
594	1	234	9	26.5	15	71	3
28	3	225	10	32.73	15	150	9	2
298	3	234	8	35	15	878	5	1
579	3	234	12	35.6	15	148	6	2
589	2	111	3	39.8	15	239	2	2
695	1	115	6	40.9	15	660	2
650	1	225	6	52.3	15	79	3.5	2
596	1	225	7	59	15	70	4.5	3
270	1	226	7	64	15	181	2.5	3
615	3	111	6	28.6	16	160	6	2
564	1	5	10	30.7	16	302	3.5	2
577	3	234	2	32.2	16	173	2	2
269	2	111	3	32.4	16	70	6
657	1	234	7	35.2	16	245	4	1
234	1	225	9	40	16	86	6.5

## Sheet: Sheet2
ID Code	ID Code	Wt (kg)	Lesion Site OSA
15	15	36.8	5
22	22	33.8	2
28	28	32.73	15
234	234	40	16
236	236	35.6	2
238	238	42	5
269	269	32.4	16
270	270	64	15
285	285	40.8	12
298	298	35	15
300	300	39.7	2
301	301	30	2
314	314	27.6	2
316	316	25.9	2
367	367	24.45	2
380	380	30.6	2
382	382	37.36	5
387	387	28.22	2
542	542	19.8	2
544	544	43.5	2
546	546	33.4	5
550	550	28.4	2
551	551	21	2
552	552	35.6	5
555	555	41	2
557	557	25	12
560	560	45.4	5
564	564	30.7	16
570	570	16	12
576	576	20.5	12
577	577	32.2	16
579	579	35.6	15
589	589	39.8	15
591	591	57.2	12
592	592	34.5	13
594	594	26.5	15
596	596	59	15
598	598	40	12
604	604	25.8	12
605	605	43	5
608	608	43	3
610	610	35	2
612	612	32.4	5
614	614	30.1	5
615	615	28.6	16
617	617	50.8	2
619	619	27.1	11
622	622	44.5	12
623	623	38.7	5
625	625	31.4	5
626	626	50	5
632	632	28	2
641	641	31.3	2
648	648	24.5	2
650	650	52.3	15
657	657	35.2	16
658	658	37.5	5
670	670	33.4091	2
695	695	40.9	15
701	701	21.36	2
715	715	34.09	14
